# Supplementary material for: It’s a Long Way to the Tap: Microbiome and DNA-Based Omics at the Core of Drinking Water Quality
Source: Int J Environ Res Public Health. 2022 Jun 28;19(13):7940. doi: 10.3390/ijerph19137940 (PMC9266242; doi:10.3390/ijerph19137940)
Supplement: Supplementary file 1 [file ijerph-19-07940-s001.zip]

Archive with 2 entries (2 files):
- ijerph-1729745-supplementary/Figure S1.pdf
- ijerph-1729745-supplementary/Table S1.xlsx
